# Supplementary material for: Staff-Facilitated Telemedicine Care Delivery for Treatment of Hepatitis C Infection among People Who Inject Drugs
Source: Healthcare (Basel). 2024 Mar 25;12(7):715. doi: 10.3390/healthcare12070715 (PMC11012066; doi:10.3390/healthcare12070715)
Supplement: Supplementary file 1 [file healthcare-12-00715-s001.zip]

Archive with 1 entries (1 files):
- healthcare-2863209-supplementary.pdf
